# Supplementary material for: Dynamin1 concentration in the prefrontal cortex is associated with cognitive impairment in Lewy body dementia
Source: F1000Res. 2014 May 13;3:108. [Version 1] doi: 10.12688/f1000research.3786.1 (PMC4309165; doi:10.12688/f1000research.3786.1)
Supplement: Data for synaptic proteins expression levels and pathological scores in prefrontal cortex, anterior cingulate gyrus and parietal cortex — Dataset1: The dataset includes the values of Dynamin1 and phospho-/total CaMKII measured in the prefrontal cortex, used for the statistic analysis. The first three columns report the semi-quantitative scoring of AD and Lewy Body pathology in this brain region. Dataset2: The dataset includes the values of Dynamin1 and phospho-/total CaMKII measured in the anterior cingulated gyrus, used for the statistic analysis. The first three columns report the semi-quantitative scoring of AD and Lewy Body pathology in this brain region. Dataset3: The dataset includes the values of Dynamin1 and phospho-/total CaMKII measured in the parietal cortex, used for the statistic analysis. The first three columns report the semi-quantitative scoring of AD and Lewy Body pathology in this brain region. [file f1000research-3-4055-s0000.tgz]

Archive with 3 entries (3 files):
- dataset1_.csv
- dataset2_.csv
- dataset3_.csv
