# Supplementary material for: Dynamin1 concentration in the prefrontal cortex is associated with cognitive impairment in Lewy body dementia
Source: F1000Res. 2014 May 13;3:108. [Version 1] doi: 10.12688/f1000research.3786.1 (PMC4309165; doi:10.12688/f1000research.3786.1)
Supplement: Data for synaptic proteins expression levels and pathological scores in prefrontal cortex, anterior cingulate gyrus and parietal cortex — Dataset1: The dataset includes the values of Dynamin1 and phospho-/total CaMKII measured in the prefrontal cortex, used for the statistic analysis. The first three columns report the semi-quantitative scoring of AD and Lewy Body pathology in this brain region. Dataset2: The dataset includes the values of Dynamin1 and phospho-/total CaMKII measured in the anterior cingulated gyrus, used for the statistic analysis. The first three columns report the semi-quantitative scoring of AD and Lewy Body pathology in this brain region. Dataset3: The dataset includes the values of Dynamin1 and phospho-/total CaMKII measured in the parietal cortex, used for the statistic analysis. The first three columns report the semi-quantitative scoring of AD and Lewy Body pathology in this brain region. [file f1000research-3-4055-s0000.tgz › dataset2_.csv]

Cases	Diagnosis	Plaques pathology	Tangles pathology	Lewy bodies pathology	Dynamin1 (ng/mg total prot)	Total CaMKII (arbitrary units)	pCaMKII (arbritary units)	Ratio P/tot CaMKII (arbitrary units)
	(groups)	(semi-quantitative Abeta scores)	(semi-quantitative pTau scores)	(semi-quantitative alpha-synuclein scores)	(ELISA measurements)	Western blotting quantification	Western blotting quantification	Western blotting quantification
1	control	0	0	0	0.87	0.62	0.86	1.5
2	control	0	0	0	2.33
3	control	0	0	0	0.82	0.3	0.62
4	control	0	0	0	1.12	0.42	0.82	2.69
5	control	2	1	0	0.62	0.76	1.37	1.85
6	control				0.02	0.76	0.97	1.16
7	control	0	0	0	0.95	0.39	0.9
8	control	0	0	0	3.36	1.17	1.44	1.06
9	control	0	0	0	0.56	0.85	0.95	1.06
10	control	0	0	0	0.58	0.56	1.02	1.89
11	control				1.92	0.7	0.89	1.42
12	control	0	0	0
13	control	0	0	0	2.74	1.03	0.54	0.22
14	control	3	1	0	1.08	0.66	0.67	0.84
15	control	0	0	0	5.93	0.79	0.63	0.66
16	control	0	0	0	3.14	0.46	0.61	2.02
17	control				3.34	0.51	0.61	1.5
18	control	0	0	0	1.1	0.72	0.61	0.78
19	control				1.49	0.51	0.68	1.61
20	control	0	0	0	0.5	0.78	0.44	0.3
21	control	1	0	0	4.43	0.28	0.39	2.64
22	control	0	0	0	0.57	0.8	0.65	0.79
23	control	0	0	0	0.41	0.39	0.28	1.39
24	control	0	0	0	0.32	0.37	0.49	2.07
25	control	0	0	0	2.79	0.7	0.77	0.89
26	PDD	0	0	0	0.34	1.12	1.07	0.73
27	PDD	0	1	3	0.39	0.7	0.96	1.32
28	PDD	2	1	3	0.67	0.95	1.38	1.23
29	PDD	1	1	3		0.65	0.46	0.92
30	PDD	2	2	3	3.35	0.68	0.44	0.79
31	PDD	1	1	3	0.75	0.53	0.52	1.42
32	PDD	1	1	1	3.85	0.74	0.44	0.7
33	PDD	3	2	2	4.64	1.14	1.26	0.92
34	PDD	3	2	2	2.8	1.08	0.72	0.53
35	PDD	1	1	2	1.48	0.71	0.32	0.62
36	PDD	1	0	1
37	PDD	0	0	1	1.73	0.85	0.74	0.67
38	PDD	0	0	2	1.68	0.89	0.93	0.95
39	PDD	0	0	3	0.62	0.62	0.6	1.16
40	PDD	3	1	3	2.36	0.77	1.23	1.46
41	PDD	2	0	1	2.86	0.56	0.53	1.3
42	PDD	1	0	3	0.77	0.78	0.78	1.01
43	PDD	0	0	2	3.67	0.71	0.67	0.87
44	PDD	0	0	1	2.98	0.89	1.16	1.1
45	PDD	1	0	2	2.73	0.71	0.64	0.83
46	PDD	1	1	3	3.07	0.88	0.87	0.92
47	PDD	0	0	2	0.5	0.53	0.45	1
48	PDD	0	0	2	2.6	0.89	0.94	0.99
49	PDD	3	0	1	1.18	0.71	0.99	1.51
50	PDD	2	1	0	0.76	0.83	1	1.19
51	PDD	1	0	0		0.52	0.29	0.74
52	PDD	1	1	2	2.82	0.67	0.57	0.82
53	PDD	1	0	2	3.37	0.76	1.01	1.24
54	PDD	0	0	1		0.53	0.02	0.22
55	PDD	1	0	1		0.69	0.63	0.88
56	PDD	1	0	3	0.44	0.7	0.8	1.26
57	PDD	0	1	0		0.84	0.69	0.7
58	PDD	0	0	3	0.86	1.05	1.02	0.72
59	PDD	0	1	2	0.25	0.9	0.76	0.8
60	DLB			3	1.59	0.74	0.78	0.76
61	DLB			3	0.97		0.41
62	DLB			3	1.05	1.23	0.89	0.22
63	DLB	0	0	2	2.66	0.87	0.98	0.89
64	DLB	1	2	3	0.54	1.36	0.91	0.26
65	DLB	3	3	2	0.45	0.92	1.13	0.92
66	DLB	2	1	3	0.6	0.89	1.03	0.96
67	DLB	3	1		0.42	1.38	0.9	0.35
68	DLB	1	3	3	1.47	1.02	0.88	0.62
69	DLB	2	1	2	0.86	1.03	0.7	0.56
70	DLB	3	3	1	1.06	1.23	0.37	0
71	DLB	0	1	2	1.98	1.16	0.56	0.2
72	DLB	2	1	3	0.48	0.87	0.63	0.75
73	DLB	1	1	2	1.29	1.01	0.55	0.5
74	DLB	2	2	3	1.55	0.86	0.84	1.02
75	DLB		2	3	0.71	1.01	0.98	0.82
76	DLB	0	1	2	0.74	0.88	1.03	1.28
77	DLB	1	2	2	2.97	0.77	0.65	0.85
78	DLB	2	2	2	2.75	0.86	0.87	0.95
79	DLB	0	0	2		0.8	0.92	0.94
80	DLB	0	0	2		1.01	0.72	0.57
81	DLB	2	2	3	0.49	0.88	1.19	1.23
82	DLB	0	0	3	2.69	0.81	0.94	1.13
83	DLB	2	1	2	1.03	0.77	0.66	0.68
84	DLB	1	1	3	1.79	0.9	0.68	0.65
85	DLB	3	3	3	0.98	1.09	0.53	0.28
86	DLB		0	3	1.32	1.11	1.15	0.84
87	DLB	3	3	3
88	DLB	0	1	3		0.47	0.25	1.25
89	DLB	3	1	3
90	DLB	2	1	2	3.25	0.5	0.55	1.49
91	DLB	0	0	2
92	DLB	2	3	0	0.98	0.82	0.99	1.33
93	DLB	3	3	3	0.87	0.6	0.8	1.54
94	DLB	1	2	3		0.38	0.36	1.61
95	DLB	3	3	3	0.69	0.54	0.62	1.44
96	DLB	1	2	2
97	DLB	0	0	3	2.16	0.85	0.97	1.06
98	DLB	1	1	3		0.62	0.2	0.48
99	DLB	0	1	1		0.43	0.36	1.59
100	DLB	2	1	1
101	DLB	1	2	3	0.45	0.72	0.55	0.83
102	DLB	0	0	2	0.67	1.09	1.02	0.84
103	DLB	1	0	2
104	DLB	2	1	1		0.99	0.88	0.71
105	DLB	1	1	3		1.15	1.03	0.74
106	DLB	2	0	3	0.85	0.89	1.37	1.53
107	DLB	1	0	3		1.1	0.95	0.63
108	DLB	0	0	0	1.11	0.85	0.49	0.66
109	DLB	0	0	3
110	DLB	0	1	3	1.8	1.19	1.01	0.57
111	DLB	1	1	0	0.69	0.91	1.14	1.2
112	DLB	2	1	2	0.78	1.14	1.15	0.82
113	DLB	0	0	0	0.27	1.16	1.25	0.77
114	DLB	1	2	1	3.86	0.6	0.5	0.96
115	AD	1	0	0	0.39	0.85	0.62	0.83
116	AD	1	1	0	0.65	0.67	0.89	1.46
117	AD	3	3	0	0.44	0.59	0.64	1.32
118	AD	2	1	0	2.43	0.8	0.6	0.78
119	AD	2	3	0	1.96	0.76	0.52	0.7
120	AD		1	0	0.55	0.81	0.57	0.69
121	AD	1	1	0	0.27	0.92	0.43	0.37
122	AD	0	0	0	0.56	1.03	0.88	0.72
123	AD	0	0	0	0.87	1.04	0.55	0.5
124	AD	1	0	0	1.26	0.95	0.47	0.5
125	AD	3	3	2	1.13	0.63	0.37	0.79
126	AD	3	2	0	0.52	0.95	0.37	0.29
127	AD	1	3	1	1.05	0.77	0.69	0.95
128	AD	2	2	2	0.83	0.88	0.77	0.96
129	AD	2	3	0	1.56	0.98	0.73	0.66
130	AD	0	0	0	0.62	0.83	0.48	0.71
